# Supplementary material for: The impact of CDIO implementation on retrofitting CNC based universal turn drill in vocational education
Source: MethodsX. 2025 Aug 5;15:103547. doi: 10.1016/j.mex.2025.103547 (PMC12356402; doi:10.1016/j.mex.2025.103547)
Supplement: Supplementary file 1 [file mmc1.xlsx]

## Sheet: Vocational High School (SMK)
Timestamp	Your name	Place of Work/Study/School in		Position/Department	The clarity of the operating instructions for this CNC Lathe retrofit is under examination.	Does transitioning from a manual to an automatic sled enhance the ease of machine operation	Is the mach3 controller interface attractive	Is this cnc lathe retrofit relevant for use in vocational schools, such as: SMK and Polytechnic	Is the design sequence of this CNC lathe retrofit easy to understand?	Is the sequence of component installation steps easy to understand?	Whether this CNC Lathe retrofit can be used as learning media in vocational schools	Are the names of the main components used in this CNC Lathe retrofit easy to find in the field?	Is this lathe CNC machine retrofit linear with the industrial era 4.0	Wheter this CNC lathe retrofit needed by micro, small and medium industries
10/23/2024 20:53:16	YAHYA SAPUTRA	SMK NEGERI 6 BATAM	SMK	Mechanical Engineering	Agree	Strongly agree	Agree	Agree	Agree	Agree	Agree	Agree	Agree	Strongly agree
10/23/2024 20:56:32	GABRIEL INDRA GOODMAN	SMK NEGERI 6 BATAM	SMK	Mechanical Engineering	Disagree	Agree	Disagree	Strongly agree	Disagree	Agree	Strongly agree	Strongly agree	Agree	Agree
10/23/2024 21:00:05	Josua Sihite	Sekolah	SMK	Mechanical Engineering	Agree	Agree	Agree	Agree	Agree	Agree	Agree	Agree	Agree	Agree
10/23/2024 21:00:18	Muhammad Rayhan Al Daffa	SMKN 6 BATAM	SMK	Mechanical Engineering	Agree	Strongly agree	Agree	Strongly agree	Strongly agree	Agree	Strongly agree	Strongly agree	Strongly agree	Strongly agree
10/23/2024 21:00:24	ALHAFIZUL HASSAN	SMKN 6 BATAM	SMK	Mechanical Engineering	Strongly agree	Strongly agree	Agree	Strongly agree	Agree	Agree	Strongly agree	Agree	Disagree	Strongly agree
10/23/2024 21:05:25	Kharisma Akbar	Sekolah di SMKN 6 BATAM	SMK	Mechanical Engineering	Agree	Strongly agree	Disagree	Agree	Agree	Agree	Agree	Agree	Agree	Strongly agree
10/23/2024 21:08:42	Dean Marga Ugahari priatama	SMKN 2 Surabaya	SMK	Mechanical Engineering	Agree	Agree	Strongly agree	Agree	Agree	Strongly agree	Strongly agree	Agree	Strongly agree	Agree
10/23/2024 21:09:34	Adhitya pratama	SMKN 2 SURABAYA	SMK	Mechanical Engineering	Strongly agree	Strongly agree	Agree	Strongly agree	Agree	Agree	Strongly agree	Agree	Agree	Agree
10/23/2024 21:10:05	MUHAMMAD RIZI APRIALDI	SMK NEGERI 6 BATAM	SMK	Mechanical Engineering	Agree	Strongly agree	Agree	Strongly agree	Agree	Agree	Strongly agree	Agree	Agree	Agree
10/23/2024 21:11:05	Marcell Wijaya	SMEKDA	SMK	Mechanical Engineering	Agree	Agree	Agree	Agree	Agree	Agree	Agree	Agree	Agree	Agree
10/23/2024 21:12:18	BAGUS ADI SAPUTRA	SMK NEGERI 2 SURABAYA	SMK	Mechanical Engineering	Strongly agree	Agree	Agree	Strongly agree	Strongly agree	Strongly agree	Strongly agree	Agree	Agree	Strongly agree
10/23/2024 21:17:40	Irfan	SMK 2 SURABAYA	SMK	Mechanical Engineering	Agree	Agree	Agree	Agree	Agree	Agree	Agree	Agree	Agree	Agree
10/23/2024 21:20:55	HENGKI MARIDUP SIREGAR	SMKN 6 BATAM	SMK	Mechanical Engineering	Agree	Agree	Agree	Strongly agree	Disagree	Disagree	Strongly agree	Agree	Agree	Strongly agree
10/23/2024 21:21:32	Syafrizal Ainul Yaqin	SMKN 2	SMK	Mechanical Engineering	Agree	Agree	Agree	Agree	Agree	Agree	Strongly agree	Disagree	Agree	Disagree
10/23/2024 21:21:41	ARNOL SIREGAR	SMKN 2 SURABAYA	SMK	Mechanical Engineering	Strongly agree	Strongly agree	Strongly agree	Strongly agree	Strongly agree	Strongly agree	Strongly agree	Strongly agree	Strongly agree	Disagree
10/23/2024 21:23:12	Muhammad Nabil Anderson	SMKN 6 BATAM	SMK	Mechanical Engineering	Agree	Disagree	Agree	Agree	Agree	Strongly agree	Agree	Agree	Agree	Disagree
10/23/2024 21:29:17	Muhammad Faizal Arifin	SMK NEGERI 2 SURABAYA	SMK	Mechanical Engineering	Agree	Agree	Agree	Agree	Agree	Disagree	Strongly agree	Agree	Agree	Agree
10/23/2024 21:31:40	felix	SMKN 2	SMK	Mechanical Engineering	Agree	Strongly agree	Disagree	Agree	Disagree	Agree	Strongly agree	Agree	Agree	Strongly agree
10/23/2024 21:37:25	RADEN RAHMAT HIDAYAT	SMKN 2 SURABAYA	SMK	Mechanical Engineering	Strongly agree	Strongly agree	Strongly agree	Strongly agree	Strongly agree	Strongly agree	Strongly agree	Strongly agree	Strongly agree	Strongly agree
10/23/2024 21:40:17	Rachmat Yugo Ristian Pratama	SMKN 2 SURABAYA	SMK	Mechanical Engineering	Agree	Agree	Agree	Agree	Agree	Agree	Agree	Agree	Agree	Agree
10/23/2024 21:49:52	Ahmad Fadhil Farrosi	SMK NEGERI 2 SURABAYA	SMK	Mechanical Engineering	Strongly agree	Strongly agree	Disagree	Strongly agree	Agree	Agree	Agree	Strongly agree	Agree	Agree
10/23/2024 21:53:42	Muhammad Aufani'am Siddiq	SMKN 2 SURABAYA	SMK	Mechanical Engineering	Agree	Agree	Agree	Strongly agree	Agree	Agree	Agree	Agree	Agree	Agree
10/23/2024 21:54:19	Khosyi Roihan	SMK Negeri 2 SURABAYA	SMK	Mechanical Engineering	Agree	Agree	Agree	Strongly agree	Agree	Agree	Agree	Agree	Agree	Agree
10/23/2024 21:56:17	Pandu Revansyariif Chandra	SMKN 6 BATAM	SMK	Mechanical Engineering	Agree	Agree	Strongly agree	Agree	Agree	Agree	Agree	Strongly agree	Disagree	Agree
10/23/2024 22:04:09	Andika septian w	Smk2 sby	SMK	Mechanical Engineering	Agree	Agree	Agree	Agree	Agree	Agree	Agree	Agree	Agree	Agree
10/23/2024 22:06:05	ALVIN REZA PAHLEVI	SMK N 6 BATAM	SMK	Mechanical Engineering	Agree	Agree	Agree	Strongly agree	Agree	Agree	Agree	Agree	Agree	Agree
10/23/2024 22:23:21	Raymond Rizky Rondonuwu	SMKN 6 BATAM	SMK	Mechanical Engineering	Agree	Strongly agree	Agree	Agree	Agree	Disagree	Agree	Disagree	Agree	Agree
10/23/2024 22:27:39	Arif ŕahman	Smkn 6 batam	SMK	Mechanical Engineering	Agree	Strongly agree	Agree	Agree	Agree	Agree	Agree	Agree	Agree	Agree
10/23/2024 22:44:49	Saskia Monika	SMKN 6 BATAM	SMK	Mechanical Engineering	Agree	Strongly agree	Agree	Strongly agree	Disagree	Disagree	Strongly agree	Strongly agree	Agree	Strongly agree
10/23/2024 23:11:43	Rahmad Rizky Putra Pratama	SMKN negeri 2 Surabaya	SMK	Mechanical Engineering	Agree	Agree	Agree	Agree	Agree	Agree	Agree	Agree	Agree	Agree
10/23/2024 23:28:21	MUHAMMAD VARIZAN	SMKN 6 BATAM	SMK	Mechanical Engineering	Agree	Strongly agree	Agree	Strongly agree	Agree	Agree	Strongly agree	Agree	Agree	Agree
10/23/2024 23:29:57	FIQRI RAMADHAN	SMKN 6 BATAM	SMK	Mechanical Engineering	Agree	Agree	Agree	Agree	Agree	Strongly agree	Agree	Disagree	Strongly agree	Agree
10/24/2024 0:04:43	Farhan maulana	SMKN 6 BATAM	SMK	Mechanical Engineering	Agree	Agree	Agree	Agree	Agree	Agree	Agree	Agree	Agree	Agree
10/24/2024 0:12:40	Badrus Soleh	SMKN 2 SURABAYA	SMK	Mechanical Engineering	Agree	Agree	Agree	Agree	Agree	Agree	Agree	Agree	Agree	Agree
10/24/2024 6:38:03	Radhit al fairus fahrezy	Sekolah di SMKN 2 SURABAYA	SMK	Mechanical Engineering	Agree	Agree	Agree	Agree	Agree	Disagree	Agree	Agree	Agree	Agree
10/24/2024 6:42:15	MUSVIRA ILHAM	SMK N 6 BATAM	SMK	Mechanical Engineering	Agree	Agree	Agree	Agree	Agree	Agree	Agree	Agree	Agree	Agree
10/24/2024 6:46:22	Andrian Naufal Satya	SMKN2 SURABAYA	SMK	Mechanical Engineering	Strongly agree	Strongly agree	Strongly agree	Strongly agree	Strongly agree	Strongly agree	Strongly agree	Agree	Agree	Agree
10/24/2024 6:56:24	Hilham akbar	Smk 6 batam	SMK	Mechanical Engineering	Strongly agree	Strongly agree	Strongly agree	Strongly agree	Strongly agree	Strongly agree	Strongly agree	Strongly agree	Strongly agree	Strongly agree
10/24/2024 6:57:45	Naufal Alamsyah	SMKN 6 batam	SMK	Mechanical Engineering	Agree	Strongly agree	Strongly agree	Agree	Agree	Disagree	Agree	Agree	Strongly agree	Agree
10/24/2024 7:56:46	M.RAFI IBRAHIM	SMKN 6 BATAM	SMK	Mechanical Engineering	Agree	Agree	Disagree	Strongly agree	Agree	Agree	Strongly agree	Agree	Agree	Agree
10/24/2024 9:47:23	Dimas bagus rohman wijaya	SMK N 6 BATAM	SMK	Mechanical Engineering	Agree	Agree	Agree	Agree	Disagree	Agree	Agree	Agree	Agree	Agree
10/24/2024 11:26:26	al farel	smkn 6 batam	SMK	Mechanical Engineering	Agree	Agree	Agree	Agree	Agree	Agree	Agree	Agree	Agree	Agree
10/24/2024 15:36:20	ASDAR RAMADHAN	SMKN 6 BATAM	SMK	Mechanical Engineering	Agree	Agree	Agree	Strongly agree	Agree	Agree	Agree	Disagree	Agree	Strongly agree
10/25/2024 9:59:17	Ridho Nafian	SMK 6 BATAM	SMK	Mechanical Engineering	Agree	Agree	Agree	Strongly agree	Agree	Agree	Strongly agree	Agree	Agree	Disagree
10/29/2024 12:57:27	Bilal Nurqobid Ubay	Sekolah	SMK	Mechanical Engineering	Agree	Agree	Agree	Agree	Agree	Agree	Agree	Disagree	Agree	Agree
10/29/2024 13:08:33	Ferdi Alamsyah	SMK 6 BATAM	SMK	Mechanical Engineering	Agree	Agree	Agree	Agree	Agree	Agree	Agree	Agree	Agree	Agree
10/29/2024 13:18:46	willy afrananda putra	SMKN 6 Batam	SMK	Mechanical Engineering	Agree	Agree	Agree	Agree	Agree	Agree	Agree	Agree	Agree	Agree
10/30/2024 9:23:22	Muhammad amar fatullah	SMKN 6 batam	SMK	Mechanical Engineering	Agree	Agree	Agree	Agree	Agree	Agree	Agree	Agree	Agree	Agree
10/30/2024 9:26:28	MUHAMMAD DZAKY	SMK 6 BATAM	SMK	Mechanical Engineering	Agree	Agree	Agree	Agree	Agree	Agree	Agree	Agree	Agree	Agree
10/30/2024 11:54:23	Rian mardiansyah	SMKN 6 BATAM	SMK	Mechanical Engineering	Agree	Agree	Agree	Agree	Agree	Agree	Agree	Agree	Agree	Agree
		SMK	50	Agree	41	32	38	30	39	36	31	37	41	35	36	0.72	144
				Strongly agree	8	17	7	20	6	8	19	8	7	11	11.1	0.222	55.5
				Disagree	1	1	5	0	5	6	0	5	2	4	2.9	0.058	5.8
				Tidak Strongly agree	0	0	0	0	0	0	0	0	0	0	0	0	0
	Total				50	50	50	50	50	50	50	50	50	50	12.5	0.25	51.325

## Sheet: Polytechnic
Timestamp	Your name	Place of Work/Study/School in		Position/Department	The clarity of the operating instructions for this CNC Lathe retrofit is under examination.	Does transitioning from a manual to an automatic sled enhance the ease of machine operation	Is the mach3 controller interface attractive	Is this cnc lathe retrofit relevant for use in vocational schools, such as: SMK and Polytechnic	Is the design sequence of this CNC lathe retrofit easy to understand?	Is the sequence of component installation steps easy to understand?	Whether this CNC Lathe retrofit can be used as learning media in vocational schools	Are the names of the main components used in this CNC Lathe retrofit easy to find in the field?	Is this lathe CNC machine retrofit linear with the industrial era 4.0	Wheter this CNC lathe retrofit needed by micro, small and medium industries
10/23/2024 20:47:35	Hanny Sania Maghfira	Polytechnic	Polytechnic	Laboratory assistant	Agree	Agree	Agree	Agree	Agree	Agree	Agree	Agree	Agree	Agree
10/23/2024 21:10:37	AHMAD FATHURROZAQ AL MUBAROK	Kuliah di Polinema kampus Kediri	Polytechnic	Mechanical Engineering	Agree	Agree	Agree	Agree	Agree	Disagree	Agree	Agree	Agree	Disagree
10/23/2024 21:11:53	Nova Fitra U.	PSDKU Polinema Kota Kediri	Polytechnic	Mechanical Engineering	Agree	Agree	Agree	Strongly agree	Agree	Agree	Strongly agree	Agree	Strongly agree	Strongly agree
10/23/2024 21:12:28	Unggul Taruna Angkasa	PSDKU POLINEMA KEDIRI	Polytechnic	Mechanical Engineering	Agree	Strongly agree	Agree	Strongly agree	Agree	Agree	Agree	Agree	Agree	Agree
10/23/2024 21:23:23	Rama Davin Karindra	Polytechnic Negeri Malang	Polytechnic	Mechanical Engineering	Strongly agree	Agree	Agree	Strongly agree	Strongly agree	Agree	Strongly agree	Agree	Strongly agree	Disagree
10/23/2024 21:26:47	Ali Musthofa	Polinema Psdku Kediri	Polytechnic	Mechanical Engineering	Agree	Agree	Agree	Agree	Agree	Agree	Agree	Agree	Agree	Agree
10/23/2024 21:42:25	Anas Erfanto	PSDKU Polytechnic Negeri Malang di Kota Kediri	Polytechnic	Mechanical Engineering	Agree	Strongly agree	Agree	Strongly agree	Strongly agree	Agree	Strongly agree	Strongly agree	Strongly agree	Strongly agree
10/24/2024 0:07:35	Dyas Yoga Pratama	PSDKU POLINEMA KEDIRI	Polytechnic	Mechanical Engineering	Agree	Agree	Strongly agree	Strongly agree	Agree	Agree	Agree	Agree	Agree	Agree
10/24/2024 8:22:02	Diono	Polytechnic Negeri Batam	Polytechnic	Electrical Engineering	Agree	Agree	Agree	Agree	Agree	Agree	Agree	Agree	Agree	Agree
10/24/2024 9:01:28	Nicholas Pelmelay	Polibatam	Polytechnic	Electrical Engineering	Agree	Strongly agree	Agree	Strongly agree	Agree	Agree	Strongly agree	Agree	Agree	Agree
10/24/2024 9:02:06	Ardiyan Alfayet	Kuliah di Polytechnic Negeri Batam	Polytechnic	Electrical Engineering	Strongly agree	Strongly agree	Strongly agree	Strongly agree	Strongly agree	Strongly agree	Strongly agree	Strongly agree	Strongly agree	Strongly agree
10/24/2024 9:15:59	NOFI EKO HARIYANTO	Kuliah	Polytechnic	Mechatronic Engineering	Agree	Agree	Agree	Agree	Agree	Agree	Agree	Agree	Agree	Strongly agree
10/24/2024 9:53:26	Ilham Dwi Putra	Polytechnic Negeri Batam	Polytechnic	Electrical Engineering	Agree	Agree	Agree	Agree	Agree	Agree	Agree	Agree	Agree	Agree
10/24/2024 9:53:52	Armeilia Nurhasanah	Polytechnic Negeri Batam	Polytechnic	Electrical Engineering	Agree	Agree	Agree	Agree	Agree	Agree	Agree	Agree	Agree	Agree
10/24/2024 10:02:15	BUDIMAN ZAHRI	SGEEDE	Polytechnic	Project Manager	Agree	Agree	Agree	Agree	Agree	Agree	Agree	Agree	Agree	Agree
10/24/2024 10:53:52	AHMAD RIFAI ARDIANSYAH	SMKN 2 SURABAYA	Polytechnic	Mechanical Engineering	Agree	Agree	Agree	Agree	Agree	Agree	Agree	Agree	Agree	Agree
10/24/2024 10:54:10	Aristo Muhamad Nanda	Polibatam	Polytechnic	Mechatronic Engineering	Agree	Agree	Agree	Agree	Agree	Agree	Agree	Agree	Agree	Agree
10/24/2024 11:02:30	Dian Safitri	Polytechnic Negeri Batam	Polytechnic	Mechatronic Engineering	Agree	Strongly agree	Agree	Strongly agree	Agree	Agree	Strongly agree	Agree	Agree	Agree
10/24/2024 11:08:29	Ade Bayu Tristiyanto	Polytechnic Negeri Semarang	Polytechnic	Mechanical Engineering	Agree	Agree	Agree	Agree	Agree	Agree	Agree	Agree	Agree	Agree
10/24/2024 11:16:51	Muhammad Lutfi Noor	Polytechnic negeri Batam	Polytechnic	Mechatronic Engineering	Strongly agree	Strongly agree	Strongly agree	Strongly agree	Strongly agree	Strongly agree	Strongly agree	Strongly agree	Strongly agree	Strongly agree
10/24/2024 11:49:13	Muhammad Ghaza Al Ghazali	Polytechnic Negeri Batam	Polytechnic	Electrical Engineering	Agree	Agree	Agree	Agree	Agree	Agree	Agree	Agree	Agree	Agree
10/24/2024 12:35:36	Dhafin Auliaur	PT OTE Engineering Indonesia	Polytechnic	Asisstant Engineer	Agree	Strongly agree	Strongly agree	Strongly agree	Strongly agree	Agree	Strongly agree	Disagree	Agree	Disagree
10/24/2024 16:59:47	ANDIKA AGUSTA EKA PUTRA	Polytechnic negeri Semarang	Polytechnic	Mechanical Engineering	Agree	Agree	Agree	Agree	Agree	Agree	Agree	Agree	Agree	Agree
10/24/2024 18:32:09	OKY WAHYU PANURIRANG SILITONGA	PT SARANA TAMARIN POWER/Polytechnic NEGERI BATAM	Polytechnic	Mechatronic Engineering	Agree	Agree	Agree	Agree	Agree	Agree	Agree	Agree	Agree	Agree
10/24/2024 20:27:45	Luthfi Shabran R	Polytechnic Negeri Semarang	Polytechnic	Mechanical Engineering	Agree	Strongly agree	Agree	Strongly agree	Agree	Agree	Agree	Agree	Agree	Agree
10/24/2024 20:40:15	Galung aji setyawan	Kuliah	Polytechnic	Mechatronic Engineering	Agree	Agree	Agree	Agree	Agree	Agree	Agree	Agree	Agree	Agree
10/25/2024 16:27:47	Rival Pernandes Simatupang	Polytechnic Negeri Batam	Polytechnic	Mechatronic Engineering	Agree	Agree	Agree	Agree	Agree	Agree	Agree	Agree	Agree	Agree
10/25/2024 20:24:33	Sofiyan Fajar Maulana	PT.Ark Engineering Indonesia/Polytechnic Negeri Batam/SMKN 1 Batam	Polytechnic	Mechanical Engineering	Strongly agree	Strongly agree	Agree	Agree	Agree	Agree	Strongly agree	Strongly agree	Strongly agree	Strongly agree
10/27/2024 8:55:04	Aprizan Rizky Kurniawan	Polytechnic Negeri Batam	Polytechnic	Mechatronic Engineering	Agree	Agree	Disagree	Agree	Agree	Agree	Agree	Agree	Agree	Strongly agree
10/28/2024 22:14:03	Akhdan Dika Fahrezi	Polytechnic negeri batam	Polytechnic	Mechatronic Engineering	Agree	Agree	Agree	Agree	Agree	Agree	Agree	Agree	Agree	Agree
		Polytechnic	30	Agree	26	21	25	19	25	27	21	25	24	20	23.3	0.776667	93.2
				Strongly agree	4	9	4	11	5	2	9	4	6	7	6.1	0.203333	30.5
				Disagree	0	0	1	0	0	1	0	1	0	3	0.6	0.02	1.2
				Tidak Strongly agree	0	0	0	0	0	0	0	0	0	0	0	0	0
	Total				30	30	30	30	30	30	30	30	30	30	7.5	0.25	31.225
		Polytechnic	30
		Dosen	0
			60

## Sheet: Lecturer
Timestamp	Your name	Place of Work/Study/School in		Position/Department	The clarity of the operating instructions for this CNC Lathe retrofit is under examination.	Does transitioning from a manual to an automatic sled enhance the ease of machine operation	Is the mach3 controller interface attractive	Is this cnc lathe retrofit relevant for use in vocational schools, such as: SMK and Polytechnic	Is the design sequence of this CNC lathe retrofit easy to understand?	Is the sequence of component installation steps easy to understand?	Whether this CNC Lathe retrofit can be used as learning media in vocational schools	Are the names of the main components used in this CNC Lathe retrofit easy to find in the field?	Is this lathe CNC machine retrofit linear with the industrial era 4.0	Wheter this CNC lathe retrofit needed by micro, small and medium industries
10/24/2024 12:42:01	Muhammad Firdaus Jauhari	Politeknik Negeri Banjarmasin	Lecturer	Mechanical Engineering	Agree	Strongly agree	Agree	Strongly agree	Agree	Agree	Strongly agree	Agree	Agree	Agree
10/24/2024 12:51:32	Kuntang	Universitas Muhammadiyah Ponorogo	Lecturer	Mechanical Engineering	Agree	Agree	Agree	Agree	Agree	Agree	Agree	Agree	Agree	Agree
10/24/2024 13:04:39	Ian Hardianto Siahaan	UK Petra	Lecturer	Mechanical Engineering	Agree	Agree	Agree	Strongly agree	Agree	Strongly agree	Agree	Strongly agree	Strongly agree	Agree
10/24/2024 13:17:01	Djoko Suwito	UK Petra	Lecturer	Mechanical Engineering	Agree	Agree	Agree	Agree	Agree	Agree	Agree	Agree	Agree	Agree
10/24/2024 13:30:35	Yulianto	Politeknik Negeri Cilacap	Lecturer	Mechanical Engineering	Agree	Strongly agree	Agree	Agree	Strongly agree	Strongly agree	Strongly agree	Strongly agree	Agree	Strongly agree
10/24/2024 13:30:36	Kholiq Deliasgarin Radyantho	Institut Teknologi Kalimantan	Lecturer	Mechanical Engineering	Agree	Agree	Agree	Strongly agree	Agree	Agree	Strongly agree	Agree	Strongly agree	Agree
10/24/2024 14:13:06	Aris Puja Widikda	Politeknik Semen Indonesia	Lecturer	Mechanical Engineering	Agree	Agree	Agree	Agree	Agree	Agree	Agree	Agree	Strongly agree	Strongly agree
10/24/2024 14:17:02	Asrul	Politeknik Kotabaru	Lecturer	Mechanical Engineering	Agree	Agree	Agree	Strongly agree	Agree	Strongly agree	Agree	Agree	Agree	Agree
10/24/2024 14:46:14	Prado Ardana Tri Asmoro	Sekolah	Lecturer	Mechanical Engineering	Agree	Agree	Agree	Agree	Agree	Agree	Agree	Agree	Agree	Agree
10/24/2024 15:06:51	Pujono	Politeknik Negeri Cilacap	Lecturer	Mechanical Engineering	Agree	Strongly agree	Agree	Strongly agree	Agree	Agree	Agree	Agree	Agree	Agree
10/24/2024 16:34:22	Roche	Universitas Kristen Petra	Lecturer	Mechanical Engineering	Agree	Agree	Agree	Agree	Tidak Agree	Tidak Agree	Strongly agree	Agree	Tidak Agree	Agree
10/25/2024 12:56:29	Kurnia	Politala	Lecturer	Mechanical Engineering	Strongly agree	Agree	Agree	Tidak Agree	Strongly agree	Agree	Tidak Agree	Agree	Agree	Agree
		Lecturer	12	Agree	11	9	12	6	9	8	7	10	8	10	9	0.75	36
				Strongly agree	1	3	0	5	2	3	4	2	3	2	2.5	0.208333	12.5
				Tidak Agree	0	0	0	1	1	1	1	0	1	0	0.5	0.0416667	1
				Tidak Strongly agree	0	0	0	0	0	0	0	0	0	0	0	0	0
	Total				12	12	12	12	12	12	12	12	12	12	3	0.25	12.375
		Lecturer	12
			24

## Sheet: Data All
Timestamp	Your name	Place of Work/Study/School in		Position/Department	The clarity of the operating instructions for this CNC Lathe retrofit is under examination.	Does transitioning from a manual to an automatic sled enhance the ease of machine operation	Is the mach3 controller interface attractive	Is this cnc lathe retrofit relevant for use in vocational schools, such as: SMK and Polytechnic	Is the design sequence of this CNC lathe retrofit easy to understand?	Is the sequence of component installation steps easy to understand?	Whether this CNC Lathe retrofit can be used as learning media in vocational schools	Are the names of the main components used in this CNC Lathe retrofit easy to find in the field?	Is this lathe CNC machine retrofit linear with the industrial era 4.0	Wheter this CNC lathe retrofit needed by micro, small and medium industries
10/23/2024 20:47:35	Hanny Sania Maghfira	Polytechnic	Polytechnic	Laboratory assistant	Agree	Agree	Agree	Agree	Agree	Agree	Agree	Agree	Agree	Agree
10/23/2024 20:53:16	YAHYA SAPUTRA	SMK NEGERI 6 BATAM	SMK	Mechanical Engineering	Agree	Strongly agree	Agree	Agree	Agree	Agree	Agree	Agree	Agree	Strongly agree
10/23/2024 20:56:32	GABRIEL INDRA GOODMAN	SMK NEGERI 6 BATAM	SMK	Mechanical Engineering	Disagree	Agree	Disagree	Strongly agree	Disagree	Agree	Strongly agree	Strongly agree	Agree	Agree
10/23/2024 21:00:05	Josua Sihite	Sekolah	SMK	Mechanical Engineering	Agree	Agree	Agree	Agree	Agree	Agree	Agree	Agree	Agree	Agree
10/23/2024 21:00:18	Muhammad Rayhan Al Daffa	SMKN 6 BATAM	SMK	Mechanical Engineering	Agree	Strongly agree	Agree	Strongly agree	Strongly agree	Agree	Strongly agree	Strongly agree	Strongly agree	Strongly agree
10/23/2024 21:00:24	ALHAFIZUL HASSAN	SMKN 6 BATAM	SMK	Mechanical Engineering	Strongly agree	Strongly agree	Agree	Strongly agree	Agree	Agree	Strongly agree	Agree	Disagree	Strongly agree
10/23/2024 21:05:25	Kharisma Akbar	Sekolah di SMKN 6 BATAM	SMK	Mechanical Engineering	Agree	Strongly agree	Disagree	Agree	Agree	Agree	Agree	Agree	Agree	Strongly agree
10/23/2024 21:08:42	Dean Marga Ugahari priatama	SMKN 2 Surabaya	SMK	Mechanical Engineering	Agree	Agree	Strongly agree	Agree	Agree	Strongly agree	Strongly agree	Agree	Strongly agree	Agree
10/23/2024 21:09:34	Adhitya pratama	SMKN 2 SURABAYA	SMK	Mechanical Engineering	Strongly agree	Strongly agree	Agree	Strongly agree	Agree	Agree	Strongly agree	Agree	Agree	Agree
10/23/2024 21:10:05	MUHAMMAD RIZI APRIALDI	SMK NEGERI 6 BATAM	SMK	Mechanical Engineering	Agree	Strongly agree	Agree	Strongly agree	Agree	Agree	Strongly agree	Agree	Agree	Agree
10/23/2024 21:10:37	AHMAD FATHURROZAQ AL MUBAROK	Kuliah di Polinema kampus Kediri	Polytechnic	Mechanical Engineering	Agree	Agree	Agree	Agree	Agree	Disagree	Agree	Agree	Agree	Disagree
10/23/2024 21:11:05	Marcell Wijaya	SMEKDA	SMK	Mechanical Engineering	Agree	Agree	Agree	Agree	Agree	Agree	Agree	Agree	Agree	Agree
10/23/2024 21:11:53	Nova Fitra U.	PSDKU Polinema Kota Kediri	Polytechnic	Mechanical Engineering	Agree	Agree	Agree	Strongly agree	Agree	Agree	Strongly agree	Agree	Strongly agree	Strongly agree
10/23/2024 21:12:18	BAGUS ADI SAPUTRA	SMK NEGERI 2 SURABAYA	SMK	Mechanical Engineering	Strongly agree	Agree	Agree	Strongly agree	Strongly agree	Strongly agree	Strongly agree	Agree	Agree	Strongly agree
10/23/2024 21:12:28	Unggul Taruna Angkasa	PSDKU POLINEMA KEDIRI	Polytechnic	Mechanical Engineering	Agree	Strongly agree	Agree	Strongly agree	Agree	Agree	Agree	Agree	Agree	Agree
10/23/2024 21:17:40	Irfan	SMK 2 SURABAYA	SMK	Mechanical Engineering	Agree	Agree	Agree	Agree	Agree	Agree	Agree	Agree	Agree	Agree
10/23/2024 21:20:55	HENGKI MARIDUP SIREGAR	SMKN 6 BATAM	SMK	Mechanical Engineering	Agree	Agree	Agree	Strongly agree	Disagree	Disagree	Strongly agree	Agree	Agree	Strongly agree
10/23/2024 21:21:32	Syafrizal Ainul Yaqin	SMKN 2	SMK	Mechanical Engineering	Agree	Agree	Agree	Agree	Agree	Agree	Strongly agree	Disagree	Agree	Disagree
10/23/2024 21:21:41	ARNOL SIREGAR	SMKN 2 SURABAYA	SMK	Mechanical Engineering	Strongly agree	Strongly agree	Strongly agree	Strongly agree	Strongly agree	Strongly agree	Strongly agree	Strongly agree	Strongly agree	Disagree
10/23/2024 21:23:12	Muhammad Nabil Anderson	SMKN 6 BATAM	SMK	Mechanical Engineering	Agree	Disagree	Agree	Agree	Agree	Strongly agree	Agree	Agree	Agree	Disagree
10/23/2024 21:23:23	Rama Davin Karindra	Polytechnic Negeri Malang	Polytechnic	Mechanical Engineering	Strongly agree	Agree	Agree	Strongly agree	Strongly agree	Agree	Strongly agree	Agree	Strongly agree	Disagree
10/23/2024 21:26:47	Ali Musthofa	Polinema Psdku Kediri	Polytechnic	Mechanical Engineering	Agree	Agree	Agree	Agree	Agree	Agree	Agree	Agree	Agree	Agree
10/23/2024 21:29:17	Muhammad Faizal Arifin	SMK NEGERI 2 SURABAYA	SMK	Mechanical Engineering	Agree	Agree	Agree	Agree	Agree	Disagree	Strongly agree	Agree	Agree	Agree
10/23/2024 21:31:40	felix	SMKN 2	SMK	Mechanical Engineering	Agree	Strongly agree	Disagree	Agree	Disagree	Agree	Strongly agree	Agree	Agree	Strongly agree
10/23/2024 21:37:25	RADEN RAHMAT HIDAYAT	SMKN 2 SURABAYA	SMK	Mechanical Engineering	Strongly agree	Strongly agree	Strongly agree	Strongly agree	Strongly agree	Strongly agree	Strongly agree	Strongly agree	Strongly agree	Strongly agree
10/23/2024 21:40:17	Rachmat Yugo Ristian Pratama	SMKN 2 SURABAYA	SMK	Mechanical Engineering	Agree	Agree	Agree	Agree	Agree	Agree	Agree	Agree	Agree	Agree
10/23/2024 21:42:25	Anas Erfanto	PSDKU Polytechnic Negeri Malang di Kota Kediri	Polytechnic	Mechanical Engineering	Agree	Strongly agree	Agree	Strongly agree	Strongly agree	Agree	Strongly agree	Strongly agree	Strongly agree	Strongly agree
10/23/2024 21:49:52	Ahmad Fadhil Farrosi	SMK NEGERI 2 SURABAYA	SMK	Mechanical Engineering	Strongly agree	Strongly agree	Disagree	Strongly agree	Agree	Agree	Agree	Strongly agree	Agree	Agree
10/23/2024 21:53:42	Muhammad Aufani'am Siddiq	SMKN 2 SURABAYA	SMK	Mechanical Engineering	Agree	Agree	Agree	Strongly agree	Agree	Agree	Agree	Agree	Agree	Agree
10/23/2024 21:54:19	Khosyi Roihan	SMK Negeri 2 SURABAYA	SMK	Mechanical Engineering	Agree	Agree	Agree	Strongly agree	Agree	Agree	Agree	Agree	Agree	Agree
10/23/2024 21:56:17	Pandu Revansyariif Chandra	SMKN 6 BATAM	SMK	Mechanical Engineering	Agree	Agree	Strongly agree	Agree	Agree	Agree	Agree	Strongly agree	Disagree	Agree
10/23/2024 22:04:09	Andika septian w	Smk2 sby	SMK	Mechanical Engineering	Agree	Agree	Agree	Agree	Agree	Agree	Agree	Agree	Agree	Agree
10/23/2024 22:06:05	ALVIN REZA PAHLEVI	SMK N 6 BATAM	SMK	Mechanical Engineering	Agree	Agree	Agree	Strongly agree	Agree	Agree	Agree	Agree	Agree	Agree
10/23/2024 22:23:21	Raymond Rizky Rondonuwu	SMKN 6 BATAM	SMK	Mechanical Engineering	Agree	Strongly agree	Agree	Agree	Agree	Disagree	Agree	Disagree	Agree	Agree
10/23/2024 22:27:39	Arif ŕahman	Smkn 6 batam	SMK	Mechanical Engineering	Agree	Strongly agree	Agree	Agree	Agree	Agree	Agree	Agree	Agree	Agree
10/23/2024 22:44:49	Saskia Monika	SMKN 6 BATAM	SMK	Mechanical Engineering	Agree	Strongly agree	Agree	Strongly agree	Disagree	Disagree	Strongly agree	Strongly agree	Agree	Strongly agree
10/23/2024 23:11:43	Rahmad Rizky Putra Pratama	SMKN negeri 2 Surabaya	SMK	Mechanical Engineering	Agree	Agree	Agree	Agree	Agree	Agree	Agree	Agree	Agree	Agree
10/23/2024 23:28:21	MUHAMMAD VARIZAN	SMKN 6 BATAM	SMK	Mechanical Engineering	Agree	Strongly agree	Agree	Strongly agree	Agree	Agree	Strongly agree	Agree	Agree	Agree
10/23/2024 23:29:57	FIQRI RAMADHAN	SMKN 6 BATAM	SMK	Mechanical Engineering	Agree	Agree	Agree	Agree	Agree	Strongly agree	Agree	Disagree	Strongly agree	Agree
10/24/2024 0:04:43	Farhan maulana	SMKN 6 BATAM	SMK	Mechanical Engineering	Agree	Agree	Agree	Agree	Agree	Agree	Agree	Agree	Agree	Agree
10/24/2024 0:07:35	Dyas Yoga Pratama	PSDKU POLINEMA KEDIRI	Polytechnic	Mechanical Engineering	Agree	Agree	Strongly agree	Strongly agree	Agree	Agree	Agree	Agree	Agree	Agree
10/24/2024 0:12:40	Badrus Soleh	SMKN 2 SURABAYA	SMK	Mechanical Engineering	Agree	Agree	Agree	Agree	Agree	Agree	Agree	Agree	Agree	Agree
10/24/2024 6:38:03	Radhit al fairus fahrezy	Sekolah di SMKN 2 SURABAYA	SMK	Mechanical Engineering	Agree	Agree	Agree	Agree	Agree	Disagree	Agree	Agree	Agree	Agree
10/24/2024 6:42:15	MUSVIRA ILHAM	SMK N 6 BATAM	SMK	Mechanical Engineering	Agree	Agree	Agree	Agree	Agree	Agree	Agree	Agree	Agree	Agree
10/24/2024 6:46:22	Andrian Naufal Satya	SMKN2 SURABAYA	SMK	Mechanical Engineering	Strongly agree	Strongly agree	Strongly agree	Strongly agree	Strongly agree	Strongly agree	Strongly agree	Agree	Agree	Agree
10/24/2024 6:56:24	Hilham akbar	Smk 6 batam	SMK	Mechanical Engineering	Strongly agree	Strongly agree	Strongly agree	Strongly agree	Strongly agree	Strongly agree	Strongly agree	Strongly agree	Strongly agree	Strongly agree
10/24/2024 6:57:45	Naufal Alamsyah	SMKN 6 batam	SMK	Mechanical Engineering	Agree	Strongly agree	Strongly agree	Agree	Agree	Disagree	Agree	Agree	Strongly agree	Agree
10/24/2024 7:56:46	M.RAFI IBRAHIM	SMKN 6 BATAM	SMK	Mechanical Engineering	Agree	Agree	Disagree	Strongly agree	Agree	Agree	Strongly agree	Agree	Agree	Agree
10/24/2024 8:22:02	Diono	Polytechnic Negeri Batam	Polytechnic	ELectrical Engineering	Agree	Agree	Agree	Agree	Agree	Agree	Agree	Agree	Agree	Agree
10/24/2024 9:01:28	Nicholas Pelmelay	Polibatam	Polytechnic	Electrical Engineering	Agree	Strongly agree	Agree	Strongly agree	Agree	Agree	Strongly agree	Agree	Agree	Agree
10/24/2024 9:02:06	Ardiyan Alfayet	Kuliah di Polytechnic Negeri Batam	Polytechnic	Electrical Engineering	Strongly agree	Strongly agree	Strongly agree	Strongly agree	Strongly agree	Strongly agree	Strongly agree	Strongly agree	Strongly agree	Strongly agree
10/24/2024 9:15:59	NOFI EKO HARIYANTO	Kuliah	Polytechnic	Mechatronic Engineering	Agree	Agree	Agree	Agree	Agree	Agree	Agree	Agree	Agree	Strongly agree
10/24/2024 9:47:23	Dimas bagus rohman wijaya	SMK N 6 BATAM	SMK	Mechanical Engineering	Agree	Agree	Agree	Agree	Disagree	Agree	Agree	Agree	Agree	Agree
10/24/2024 9:53:26	Ilham Dwi Putra	Polytechnic Negeri Batam	Polytechnic	Electrical Engineering	Agree	Agree	Agree	Agree	Agree	Agree	Agree	Agree	Agree	Agree
10/24/2024 9:53:52	Armeilia Nurhasanah	Polytechnic Negeri Batam	Polytechnic	Electrical Engineering	Agree	Agree	Agree	Agree	Agree	Agree	Agree	Agree	Agree	Agree
10/24/2024 10:02:15	BUDIMAN ZAHRI	SGEEDE	Polytechnic	Project Manager	Agree	Agree	Agree	Agree	Agree	Agree	Agree	Agree	Agree	Agree
10/24/2024 10:53:52	AHMAD RIFAI ARDIANSYAH	SMKN 2 SURABAYA	Polytechnic	Mechanical Engineering	Agree	Agree	Agree	Agree	Agree	Agree	Agree	Agree	Agree	Agree
10/24/2024 10:54:10	Aristo Muhamad Nanda	Polibatam	Polytechnic	Mechatronic Engineering	Agree	Agree	Agree	Agree	Agree	Agree	Agree	Agree	Agree	Agree
10/24/2024 11:02:30	Dian Safitri	Polytechnic Negeri Batam	Polytechnic	Mechatronic Engineering	Agree	Strongly agree	Agree	Strongly agree	Agree	Agree	Strongly agree	Agree	Agree	Agree
10/24/2024 11:08:29	Ade Bayu Tristiyanto	Polytechnic Negeri Semarang	Polytechnic	Mechanical Engineering	Agree	Agree	Agree	Agree	Agree	Agree	Agree	Agree	Agree	Agree
10/24/2024 11:16:51	Muhammad Lutfi Noor	Polytechnic negeri Batam	Polytechnic	Mechatronic Engineering	Strongly agree	Strongly agree	Strongly agree	Strongly agree	Strongly agree	Strongly agree	Strongly agree	Strongly agree	Strongly agree	Strongly agree
10/24/2024 11:26:26	al farel	smkn 6 batam	SMK	Mechanical Engineering	Agree	Agree	Agree	Agree	Agree	Agree	Agree	Agree	Agree	Agree
10/24/2024 11:49:13	Muhammad Ghaza Al Ghazali	Polytechnic Negeri Batam	Polytechnic	Electrical Engineering	Agree	Agree	Agree	Agree	Agree	Agree	Agree	Agree	Agree	Agree
10/24/2024 12:35:36	Dhafin Auliaur	PT OTE Engineering Indonesia	Polytechnic	Asisstant Engineer	Agree	Strongly agree	Strongly agree	Strongly agree	Strongly agree	Agree	Strongly agree	Disagree	Agree	Disagree
10/24/2024 12:42:01	Muhammad Firdaus Jauhari	Polytechnic Negeri Banjarmasin	Dosen	Mechanical Engineering	Agree	Strongly agree	Agree	Strongly agree	Agree	Agree	Strongly agree	Agree	Agree	Agree
10/24/2024 12:51:32	Kuntang	Universitas Muhammadiyah Ponorogo	Lecturer	Lecturer	Agree	Agree	Agree	Agree	Agree	Agree	Agree	Agree	Agree	Agree
10/24/2024 13:04:39	Ian Hardianto Siahaan	UK Petra	Lecturer	Lecturer	Agree	Agree	Agree	Strongly agree	Agree	Strongly agree	Agree	Strongly agree	Strongly agree	Agree
10/24/2024 13:17:01	Djoko Suwito	UK Petra	Lecturer	Lecturer	Agree	Agree	Agree	Agree	Agree	Agree	Agree	Agree	Agree	Agree
10/24/2024 13:30:35	Yulianto	Polytechnic Negeri Cilacap	Lecturer	Lecturer	Agree	Strongly agree	Agree	Agree	Strongly agree	Strongly agree	Strongly agree	Strongly agree	Agree	Strongly agree
10/24/2024 13:30:36	Kholiq Deliasgarin Radyantho	Institut Teknologi Kalimantan	Lecturer	Lecturer	Agree	Agree	Agree	Strongly agree	Agree	Agree	Strongly agree	Agree	Strongly agree	Agree
10/24/2024 14:13:06	Aris Puja Widikda	Polytechnic Semen Indonesia	Lecturer	Lecturer	Agree	Agree	Agree	Agree	Agree	Agree	Agree	Agree	Strongly agree	Strongly agree
10/24/2024 14:17:02	Asrul	Polytechnic Kotabaru	Lecturer	Lecturer	Agree	Agree	Agree	Strongly agree	Agree	Strongly agree	Agree	Agree	Agree	Agree
10/24/2024 14:46:14	Prado Ardana Tri Asmoro	Sekolah	Lecturer	Lecturer	Agree	Agree	Agree	Agree	Agree	Agree	Agree	Agree	Agree	Agree
10/24/2024 15:06:51	Pujono	Polytechnic Negeri Cilacap	Lecturer	Lecturer	Agree	Strongly agree	Agree	Strongly agree	Agree	Agree	Agree	Agree	Agree	Agree
10/24/2024 15:36:20	ASDAR RAMADHAN	SMKN 6 BATAM	SMK	Mechanical Engineering	Agree	Agree	Agree	Strongly agree	Agree	Agree	Agree	Disagree	Agree	Strongly agree
10/24/2024 16:34:22	Roche	Universitas Kristen Petra	Lecturer	Lecturer	Agree	Agree	Agree	Agree	Disagree	Disagree	Strongly agree	Agree	Disagree	Agree
10/24/2024 16:59:47	ANDIKA AGUSTA EKA PUTRA	Polytechnic negeri Semarang	Polytechnic	Mechanical Engineering	Agree	Agree	Agree	Agree	Agree	Agree	Agree	Agree	Agree	Agree
10/24/2024 18:32:09	OKY WAHYU PANURIRANG SILITONGA	PT SARANA TAMARIN POWER/Polytechnic NEGERI BATAM	Polytechnic	Mechanical Engineering	Agree	Agree	Agree	Agree	Agree	Agree	Agree	Agree	Agree	Agree
10/24/2024 20:27:45	Luthfi Shabran R	Polytechnic Negeri Semarang	Polytechnic	Mechanical Engineering	Agree	Strongly agree	Agree	Strongly agree	Agree	Agree	Agree	Agree	Agree	Agree
10/24/2024 20:40:15	Galung aji setyawan	Kuliah	Polytechnic	Mechatronic Engineering	Agree	Agree	Agree	Agree	Agree	Agree	Agree	Agree	Agree	Agree
10/25/2024 9:59:17	Ridho Nafian	SMK 6 BATAM	SMK	Mechanical Engineering	Agree	Agree	Agree	Strongly agree	Agree	Agree	Strongly agree	Agree	Agree	Disagree
10/25/2024 12:56:29	Kurnia	Politala	Lecturer	Lecturer	Strongly agree	Agree	Agree	Disagree	Strongly agree	Agree	Disagree	Agree	Agree	Agree
10/25/2024 16:27:47	Rival Pernandes Simatupang	Polytechnic Negeri Batam	Polytechnic	Mechatronic Engineering	Agree	Agree	Agree	Agree	Agree	Agree	Agree	Agree	Agree	Agree
10/25/2024 20:24:33	Sofiyan Fajar Maulana	PT.Ark Engineering Indonesia/Polytechnic Negeri Batam/SMKN 1 Batam	Polytechnic	Mechanical Engineering	Strongly agree	Strongly agree	Agree	Agree	Agree	Agree	Strongly agree	Strongly agree	Strongly agree	Strongly agree
10/27/2024 8:55:04	Aprizan Rizky Kurniawan	Polytechnic Negeri Batam	Polytechnic	Mechatronic Engineering	Agree	Agree	Disagree	Agree	Agree	Agree	Agree	Agree	Agree	Strongly agree
10/28/2024 22:14:03	Akhdan Dika Fahrezi	Polytechnic negeri batam	Polytechnic	Mechatronic Engineering	Agree	Agree	Agree	Agree	Agree	Agree	Agree	Agree	Agree	Agree
10/29/2024 12:57:27	Bilal Nurqobid Ubay	Sekolah	SMK	Mechanical Engineering	Agree	Agree	Agree	Agree	Agree	Agree	Agree	Disagree	Agree	Agree
10/29/2024 13:08:33	Ferdi Alamsyah	SMK 6 BATAM	SMK	Mechanical Engineering	Agree	Agree	Agree	Agree	Agree	Agree	Agree	Agree	Agree	Agree
10/29/2024 13:18:46	willy afrananda putra	SMKN 6 Batam	SMK	Mechanical Engineering	Agree	Agree	Agree	Agree	Agree	Agree	Agree	Agree	Agree	Agree
10/30/2024 9:23:22	Muhammad amar fatullah	SMKN 6 batam	SMK	Mechanical Engineering	Agree	Agree	Agree	Agree	Agree	Agree	Agree	Agree	Agree	Agree
10/30/2024 9:26:28	MUHAMMAD DZAKY	SMK 6 BATAM	SMK	Mechanical Engineering	Agree	Agree	Agree	Agree	Agree	Agree	Agree	Agree	Agree	Agree
10/30/2024 11:54:23	Rian mardiansyah	SMKN 6 BATAM	SMK	Mechanical Engineering	Agree	Agree	Agree	Agree	Agree	Agree	Agree	Agree	Agree	Agree
		SMK	50	Agree	78	62	75	55	73	71	59	72	73	65	68.3	273.2
				Strongly agree	13	29	11	36	13	13	32	14	16	20	19.7	98.5
				Disagree	1	1	6	1	6	8	1	6	3	7	4	8
				Tidak Strongly agree	0	0	0	0	0	0	0	0	0	0	0	0
	Total				92	92	92	92	92	92	92	92	92	92	23	94.925
		Polytechnic	30
		Dosen	1
			81
