# Supplementary material for: The impact of CDIO implementation on retrofitting CNC based universal turn drill in vocational education
Source: MethodsX. 2025 Aug 5;15:103547. doi: 10.1016/j.mex.2025.103547 (PMC12356402; doi:10.1016/j.mex.2025.103547)
Supplement: Supplementary file 2 — Supplementary material and/or additional information [OPTIONAL] optional [file mmc2.xlsx]

## Sheet: Rubric
	Course Nama			:	…................................................
	Credits			:	…................................................
	Semester			:	…................................................
	Study Program			:	…................................................
					…................................................
					…................................................
	No	Methods (written test, oral test, practice/practicum/observation of work perfomance, PBL, CBL, etc)	Assessment Aspect			Rating Scale
						1	2	3	4
						Unacceptable	Average	Good	Excellent
	1	Conventional	Task	a1. Attendance
				b1. Challenge 1 (milling 1)
				c1. Challenge 2 (milling 2)
				d1. Challenge 3 (Turning 1)
				e1. Challenge 4 (Turning 2)
			Midtest	a2. Theory 1
				b2. Theory 2
				c2. Theory 3
	2	PBL	Documentation	a3. Logbook
				b3. Project Activity Plan
				c3. Poster
				d3. PBL Products/results & final report
				e3. Presentation
						Jika skala penilaian tidak mencapai skala 1, maka dianggap 0 (nol)

## Sheet: Evaluation Table
	Course Name			:	…................................................................................
	Credits			:	…................................................................................
	Semester			:	…................................................................................
	Study Program			:	…................................................................................
	Lecturer			:	…................................................................................
	No.	Evaluation/Assessment methods (written test, oral test, practice/practicum/observation of work perfomance, PBL, CBL, etc)	Assessment Aspect			Weight (%)	Total Weight (%)
	1	Evaluation/Assessment 1	Practicum	a1. Attendance		10	50
				b1. Challenge 1 (milling 1)		10
				c1. Challenge 2 (milling 2)		10
				d1. Challenge 3 (Turning 1)		10
				e1. Challenge 4 (Turning 2)		10
			Midtest	a2. Theory 1		5	25
				b2. Theory 2		10
				c2. Theory 3		10
	2	Evaluation/Assessment 2	Documentation	a3. Logbook		3	25
				b3. Project Activity Plan		3
				c3. Poster		3
				d3. PBL Products/results & final report		13
				e3. Presentation		3
							1
